# Supplementary material for: Case Report: An Intracranial Aspergillus Infection with Cyst Formation
Source: Brain Sci. 2023 Jan 31;13(2):239. doi: 10.3390/brainsci13020239 (PMC9953761; doi:10.3390/brainsci13020239)
Supplement: Supplementary file 1 [file brainsci-13-00239-s001.zip]

Archive with 1 entries (1 files):
- brainsci-2086597-Video S1.mov
